# Supplementary material for: A common protocol for the simultaneous processing of multiple clinically relevant bacterial species for whole genome sequencing
Source: Sci Rep. 2021 Jan 8;11:193. doi: 10.1038/s41598-020-80031-8 (PMC7794230; doi:10.1038/s41598-020-80031-8)
Supplement: Supplementary file 1 — Supplementary Information [file 41598_2020_80031_MOESM1_ESM.xlsx]

## Sheet: Title page
Supplementary Tables
A common protocol for the simultaneous processing of multiple clinically relevant bacterial species for whole genome sequencing
Kathy E. Raven, Sophia T. Girgis, Asha Akram, Beth Blane, Danielle Leek, Nicholas Brown, Sharon J. Peacock

## Sheet: Supplementary Table 1
Supplementary Table 1: Table showing the panels of isolates used for testing the protocol.
	Isolate	Test/control	Species	Source	Reference	Accession number from referenced study	Accession number for mapping reference
Test panel 1	CDIFF007	Test	Clostridium difficile	Clinical	Morigaravand et al.	n/a	n/a
	CDIFF012	Test				n/a	n/a
	CFIFF025	Test				n/a	n/a
	CDIFF088	Test				n/a	n/a
	CDIFF091	Test				n/a	n/a
	CDIFF0016	Test				n/a	n/a
	VREC0677	Test	Escherichia coli	Clinical	Ludden et al.	n/a	n/a
	VREC0693	Test				n/a	n/a
	VREC0670	Test				n/a	n/a
	VREC0729	Test				n/a	n/a
	VREC1065	Test				n/a	n/a
	VREC1122	Test				n/a	n/a
	EC0397	Test	Enterococcus faecium	Clinical	Raven et al.	n/a	n/a
	EC0163	Test				n/a	n/a
	EC0129	Test				n/a	n/a
	EC0031	Test				n/a	n/a
	EC0392	Test				n/a	n/a
	HO50960412	Test	Staphylococcus aureus	Clinical	Harris et al.	n/a	n/a
	SASCBU17	Test				n/a	n/a
	MPROS2066	Test			Coll et al.	n/a	n/a
	MPROS2412	Test				n/a	n/a
	MPROS0386	Control	Staphylococcus aureus	Clinical	Coll et al.	ERR212946	HE681097
	NCTC12241	Control	Escherichia coli	Reference	n/a	n/a	n/a
	No template	Control	n/a	n/a	n/a	n/a	n/a
Test panel 2	ME150248P	Test	Klebsiella pneumoniae	Clinical	n/a	n/a	n/a
	ME140089	Test				n/a	n/a
	ME150380A	Test				n/a	n/a
	ME160437C	Test	Enterobacter cloacae			n/a	n/a
	ME160532Z	Test				n/a	n/a
	ME160598R	Test				n/a	n/a
	GASAR0038	Test	Streptococcus pyogenes			n/a	n/a
	GASAR0047	Test				n/a	n/a
	GASAR0052	Test				n/a	n/a
	GASAR0010	Test				n/a	n/a
	ME160233B	Test	Serratia marcescens			n/a	n/a
	ME170548B	Test	Serratia species			n/a	n/a
	ME150273D	Test				n/a	n/a
	PAE0032	Test	Pseumononas aeruginosa			n/a	n/a
	PAE0033	Test				n/a	n/a
	PAE0034	Test				n/a	n/a
	PAE0035	Test				n/a	n/a
	MS1830	Test	Elizabethkingia meningoseptica			n/a	n/a
	MS7588	Test				n/a	n/a
	MW20053	Test				n/a	n/a
	MU2230	Test				n/a	n/a
	MPROS0386	Control	Staphylococcus aureus	Clinical	Coll et al.	ERR212946	HE691097
	NCTC12241	Control	Escherichia coli	Reference	n/a	n/a	n/a
	No template	Control	n/a	n/a	n/a	n/a	n/a
Test panel 3	ATCC 17978	Test	Acinetobacter baumanii	Reference	Koser et al.	ERS341395	NC_009085.1
	NCTC 11168	Test	Campylobacter jejuni			ERS341396	NC_002163.1
	ATCC 700802	Test	Enterococcus faecalis			ERS341399	NC_004668.1
	ATCC 51907	Test	Haemophilus influenzae			ERS341401	NC_000907.1
	NCTC 11192	Test	Leigonella pneumophila			ERS341404	NC_002942.5
	ATCC-BAA335	Test	Neisseria meningitidis			ERS341405	NC_003112.2
	NCTC 13349	Test	Salmonella enterica			ERS341407	NC_011294.1
	53G	Test	Shigella sonnei			ERS341409	NC_016822.1
	BAA611	Test	Streptococcus agalactiae			ERS341411	NC_004116.1
	ATCC BAA334	Test	Streptococcus pneumoniae			ERS341412	NC_003028.3
	ATCC BAA-1382	Test	Clostridium difficile			ERS341397	NC_009089.1
	ATCC 13047	Test	Enterobacter cloacae complex			ERS341398	NC_014121.1
	ATCC 700926	Test	Escherichia coli			ERS341400	NC_000913.2
	ATCC 700721	Test	Klebsiella pneumoniae			ERS341402	NC_009648.1
	ATCC 47085	Test	Pseumononas aeruginosa			ERS341406	NC_002516.2
	HO 5096 0412	Test	Staphylococcus aureus			ERS341410	NC_017763.1
	ATCC 700294	Test	Streptococcus pyogenes			ERS341413	NC_002737.1
	MPROS0386	Control	Staphylococcus aureus	Clinical	Coll et al.	ERR212946	HE681097
	NCTC12241	Control	Escherichia coli	Reference	n/a	n/a	n/a
	No template	Control	n/a	n/a	n/a	n/a	n/a
Test panel 4	EC1a	Test	Enterobacter cloacae	Clinical	Reuter et al.	ERS184249	ERS184249
	EC2a	Test				ERS184250
	EC3a	Test				ERS184252
	EF2b	Test	Enterococcus faecium	Clinical	Reuter et al.	ERS184264	CP003583
	EF3a	Test				ERS184260
	EF4a	Test				ERS184265
	SASCBU17	Test	Staphylococcus aureus	Clinical	Harris et al.	ERS069496	HE681097
	SASCBU18	Test				ERS069497
	SASCBU25	Test				ERS642432
	SASCBU35	Test				ERS098066
	AB223	Test	Acinetobacter baumanii	Clinical	Reuter et al.	ERS184244	n/a
	Eco216	Test	Escherichia coli	Clinical	Reuter et al.	ERS184257	n/a
	KP652	Test	Klebsiella pneumoniae	Clinical	Reuter et al.	ERS184255	n/a
	NM1	Test	Neisseria meningitidis	Clinical	Reuter et al.	ERS184237	AE002098
	NM2	Test				ERS184236
	NM6	Test				ERS184241
	MPROS0386	Control	Staphylococcus aureus	Clinical	Coll et al.	ERR212946	HE681097
	NCTC12241	Control	Escherichia coli	Reference	n/a	n/a	n/a
	No template	Control	n/a	n/a	n/a	n/a	n/a

## Sheet: Supplementary Table 2
Supplementary Table 2: Table showing the initial culture conditions used for each species.
Species	Culture media	Culture temperature	Culture conditions	Original culture time
Acinetobacter baumannii	CBA	37	Air	24 hours
Camplyobacter jejuni	CBA	42	Microaerophiic jar	48 hours
Clostridium difficile	FHB	37	Anaerobic	48 hours*
Elizabethkingia meningoseptica	CBA	37	Air	24 hours
Enterobacter cloacae	CBA	37	Air	24 hours
Enterococcus faecalis	CBA	37	Air	24 hours
Enterococcus faecium	CBA	37	Air	48 hours*
Escherichia coli	CBA	37	Air	24 hours
Haemophilus influenzae	CHOC	37	CO2	48 hours
Klebsiella pneumoniae	CBA	37	Air	24 hours
Legionella pneumophila	Selective	37	CO2	72 hours
Neisseria meningitidis	CHOC	37	CO2	48 hours
Pseudomonas aeruginosa	CBA	37	Air	24 hours
Salmonella enterica	CBA	37	Air	24 hours
Serratia	CBA	37	Air	24 hours
Shigella sonnei	CBA	37	Air	24 hours
Staphylococcus aureus	CBA	37	Air	24 hours
Streptococcus agalactiae	CBA	37	Air	24 hours
Streptococcus pneumoniae	CHOC	37	Air	48 hours
Streptococcus pyogenes	CBA	37	Air	48 hours*
*These species were intitially cultured for 48 hours but were found during this study to have sufficient growth at 24 hours for input into DNA extraction so the final suggested culture time is 24 hours.
Abbreviations: CBA, Columbia blood agar; CAB, Campylobacter agar base; FHB, Fastidious anaerobe agar with horse blood; CHOC, Chocolate agar; Selective, Legionella selective medium (all Oxoid, Basingstoke, UK)

## Sheet: Supplementary Table 3
Supplementary Table 3: Table showing the results of DNA extraction using different enzymes and conditions for the first four bacterial species.
		Extraction 1		Extraction 2		Extraction 3		Extraction 4		Extraction 5		Extraction 6		Extraction 7		Extraction 8		Extraction 9		Extraction 9		Extraction 10		Extraction 11
	Enzyme and alterations:	Lysostaphin		Buffer ATL		Lysostaphin		Buffer ATL		Lysozyme-Lysostaphin, no centrifuge steps		Lysozyme-Lysostaphin, no centrifuge steps		Lysozyme-Lysostaphin, 24hr culture, no centrifuge steps		Lysozyme-Lysostaphin, 24hr culture, 15min incubations, no centrifuge steps		Lysozyme-Lysostaphin, 24hr culture, 15min incubations, ethanol centrifuge at 4,000rpm		Lysozyme-Lysostaphin, 24hr culture, 15min incubations, ethanol centrifuge at 4,000rpm		Lysozyme-Lysostaphin, 24hr culture, 15min incubations, ethanol centrifuge at 4,000rpm		Lysozyme, 24hr culture, 15min incubations, ethanol centrifuge at 4,000rpm
Species	Isolate ID	Input quantity	DNA quantity	Input quantity	DNA quantity	Input quantity	DNA quantity	Input quantity	DNA quantity	Input quantity	DNA quantity	Input quantity	DNA quantity	Input quantity	DNA quantity	Input quantity	DNA quantity	Input quantity	DNA quantity	Input quantity	DNA quantity	Input quantity	DNA quantity	Input quantity	DNA quantity
C. difficile	CDIFF007	Single colony	1.01	Single colony	1.13	4 heaped 1μl loops	4.49	4 heaped 1μl loops	1.77	Single colony	2.33	4 heaped 1μl loops	21.3	4 heaped 1μl loops	34.5	4 heaped 1μl loops	12.6	4 heaped 1μl loops	31.6	Heaped 1μl loop	4.39	2 heaped 1μl loops	5.86	2 heaped 1μl loops	1.79
	CDIFF012		1.19		1.44		6.3		2.14		2.68		35.2		14.9		19		35.8		11.5		15.6		2.17
	CDIFF025		0.44		0.458		1.61		0.551		0.792		13.1		10.7		7.86		24.4		5.2		6.79		2.41
	CDIFF088		0.99		0.587		3.7		0.944		1.42		35.1		36.6		14.1		35.5		10.3		7.59		7.52
	CDIFF091		0.77		0.356		3.31		0.916		0.987		11.9		39.8		16.9		42.6		3.87		5.64		2.07
	CDIFF016		1.33		1.93		9.64		3.14		0.332		16.8		35.3		16.1		13.3		3.6		8.27		8.69
E. coli	VREC0677	Single colony	10	Single colony	13.9	2 colonies	44.2	2 colonies	45.3	Single colony	10.5	Single colony	17.6	Single colony	>100	Single colony	47.1	Single colony	>100	1ul	23.6	1μl	25.9	1μl	10.5
	VREC0693		12.9		18.3		21.6		45.2		18		17.2		50		30.7		>100		10.5		16.1		14.3
	VREC0670		5.25		7.99		12		31.2		11.6		33.4		43.5		21.6		14		12.2		12.1		12.6
	VREC0729		14.8		12.7		24.7		36.2		8.92		12.5		40.3		32.4		19.9		15.2		23.6		15.4
	VREC1065		6.53		8.21		30.9		22		6.87		21.9		33.8		30.3		15.9		8.89		15		7.11
	VREC1122		5.07		14.3		12.1		22.2		6.79		14.6		47		29.3		17.1		14		12.9		14.8
E. faecium	EC0397	Single colony	0.098	Single colony	0.329	3 heaped 1μl loops	2.53	3 heaped 1μl loops	2.99	Single colony	2.05	3 heaped 1μl loops	43.8	3 heaped 1μl loops	57	3 heaped 1μl loops	19.5	2 heaped 1μl loops	33.6	Heaped 1μl loop	12.3	1.5 heaped 1μl loops	19.5	1.5 heaped 1μl loops	18.8
	EC0163		1.19		0.125		2.78		5.14		1.34		11.7		21.2		23.2		21.6		5.38		6.57		7.43
	EC0129		0.085		1.21		1.58		11.2		3.73		>100		>100		>100		>100		12.8		28.2		18.1
	EC0031		0.083		0.238		1.03		2.01		0.692		21.5		32.1		27.6		16.8		4.78		8.91		8.08
	EC0392		<0.01		0.16		4.55		7.35		0.621		45.6		59		33		37.6		5.18		15.3		13.1
S. aureus	HO50960412	Single colony	11.4	Single colony	0.542	Single colony	12.6	6 heaped 1μl loops	56	Single colony	7.59	Single colony	13.5	Single colony	30.6	Single colony	41.7	Single colony	14.4	1μl	19.1	1μl	20.4	1μl	2.32
	SASCBU17		10.8		0.536		32.7		5.89		19.8		16		29.8		31.3		18.9		22		19.9		2.07
	MPROS2066		21.5		0.581		14.4		14.3		14.2		11.7		48.6		20.3		28.3		18.1		33.6		0.77
	MPROS2412		5.9		0.158		15.8		49.1		16		11.5		39.5		18.3		29.9		23		23.5		0.496
S. aureus	MPROS0386	Single colony	15	Single colony	0.655	Single colony	8.3	6 heaped 1μl loops	>100	Single colony	18.4	Single colony	12.8	Single colony	32.6	Single colony	21.5	Single colony	18	1μl	20.4	1μl	33.7	1μl loop	5.87
E. coli	NCTC12241	Single colony	6.38	Single colony	6.84	Single colony	5.51	2 colonies	22.1	Single colony	20.3	Single colony	15.7	Single colony	38.5	Single colony	43.4	Single colony	22.7	1μl	11.4	1μl	9.58	1μl loop	6.76
Water	Water	n/a	<0.01	n/a	<0.01	n/a	<0.01	n/a	<0.01	n/a	<0.01	n/a	<0.01	n/a	<0.01	n/a	<0.01	n/a	<0.01	n/a	<0.01	n/a	<0.01	n/a	<0.01
DNA quantities are shown in ng/μl. Red highlights indicate that insufficient DNA was obtained (<3.3ng/μl).

## Sheet: Supplementary Table 4
Supplementary Table 4: Table showing the quantity of DNA obtained from the combined enzyme DNA extraction protocol for a second panel of species.
Species	Isolate ID	Input quantity (24hr culture)	DNA quantity (ng/ul)
Klebsiella pneumoniae	ME150248P	1μl	9.61
	ME140089		6.55
	ME150380A		11.9
Enterobacter cloacae complex	ME160437C	1μl	15.8
	ME160532Z		13.9
	ME160598R		19.9
Streptococcus pyogenes	GASAR0038	2 heaped 1μl loops	9.54
	GASAR0047		22.9
	GASAR0052		10.5
	GASAR0010		9.87
Serratia species	ME160233B	1μl	12.9
	ME170548B		31.5
	ME150273D		32.3
Pseumononas aeruginosa	PAE0032	1μl	>100
	PAE0033		34.6
	PAE0034		58
	PAE0035		47.1
Elizabethkingia meningoseptica	MS1830	1μl	32.7
	MS7588		32.7
	MW20053		30.3
	MJ2230		44.1
S. aureus	MPROS0386	1μl	20.8
E.coli	NCTC12241	1μl	11.7
Water	N/A	n/a	<0.01

## Sheet: Supplementary Table 5
Supplementary Table 5: Table showing the DNA quantity obtained using the combined enzyme DNA extraction protocol for a panel of 17 different species.
Isolate ID	Species	Culture time	Input quantity	DNA quantity (ng/μl)
ATCC 17978	Acinetobacter baumanii	24hrs	1μl	43.1
NCTC 11168	Campylobacter jejuni	48hrs	1μl	22.4
ATCC 700802	Enterococcus faecalis	24hrs	2 heaped 1μl loops	35.1
ATCC 51907	Haemophilus influenzae	48hrs	2 heaped 1μl loops	34.4
NCTC 11192	Leigonella pneumophila	72hrs	1μl	47.8
ATCC-BAA335	Neisseria meningititus	48hrs	2 heaped 1μl loops	>100
NCTC 13349	Salmonella enterica	24hrs	1μl	24.4
53G	Shigella sonnei	24hrs	1μl	15.9
BAA611	Streptococcus agalactiae	24hrs	2 heaped 1μl loops	2.46
ATCC BAA334	Streptococcus pneumoniae	48hrs	2 heaped 1μl loops	0.381
ATCC BAA-1382	Clostridium difficile	24hrs	2 heaped 1μl loops	46
ATCC 13047	Enterobacter cloacae complex	24hrs	1μl	22.8
ATCC 700926	Escherichia coli	24hrs	1μl	14.2
ATCC 700721	Klebsiella pneumoniae	24hrs	1μl	17.4
ATCC 47085	Pseumononas aeruginosa	24hrs	1μl	>100
HO 5096 0412	Staphylococcus aureus	24hrs	1μl	29.3
ATCC 700294	Streptococcus pyogenes	24hrs	2 heaped 1μl loops	5.41
CONTROL	Staphylococcus aureus	24hrs	1μl	23.5
CONTROL	Escherichia coli	24hrs	1μl	23.2
CONTROL	WATER	n/a	n/a	<0.01
Red highlights indicate that insufficient DNA was obtained (<3.3ng/μl).

## Sheet: Supplementary Table 6
Supplementary Table 6: Table showing the results of experiments to determine the input quantity required to produce sufficient DNA using the combined enzyme DNA extraction protocol for Streptococcal species.
Isolate ID	Species	Input quantity	DNA quantity (ng/μl)
BAA611	Streptococcus agalactiae	4μl	4.8
		4μl	<0.2
		5μl	0.1
		5μl	1.2
		6μl	2
		6μl	2.3
		10μl	37.5
		10μl	12.8
ATCC BAA334	Streptococcus pneumoniae	4μl	10.9
		4μl	8.3
		5μl	11.5
		5μl	9.7
		6μl	9.2
		6μl	11.9
ATCC 700294	Streptococcus pyogenes	4μl	3.5
		4μl	3.3
		5ul	3.1
		5μl	4.6
		6μl	15.2
		6μl	4.8
		10μl	15.8
		10μl	21.2
Red highlights indicate that insufficient DNA was obtained (<3.3ng/μl).

## Sheet: Supplementary Table 7
Supplementary Table 7: Table showing the results of experiments to determine the input quantity required in flat loops to obtain sufficient DNA for library preparation using the combined enzyme DNA extraction protocol, for species initially tested using heaped loops.
Isolate ID	Species	Culture time	Input quantity	DNA quantity
ATCC 700802	Enterococcus faecalis	24hrs	1μl	36.5
			2μl	30.4
			3μl	16.4
			4μl	34.6
ATCC 51907	Haemophilus influenzae	48hrs	1μl	6.7
			2μl	10.3
			3μl	18.2
			4μl	26.4
ATCC-BAA335	Neisseria meningititus	48hrs	1μl	1.3
			2μl	1.7
			3μl	4.8
			4μl	5.4
			5μl	13.2
			6μl	21.5
			10μl	>100
ATCC BAA-1382	Clostridium difficile	24hrs	1μl	0.6
			2μl	2
			3μl	3.9
			4μl	4.7
			5μl	23.8
			6μl	22.7
			10μl	>100
EC0163	Enterococcus faecium	24hrs	1μl	2.1
			2μl	2.5
			3μl	5.8
			4μl	9.1
Red highlights indicate that insufficient DNA was obtained (<3.3ng/μl).

## Sheet: Supplementary Table 8
Supplementary Table 8: Table showing the results of experiments to determine the input quantity required of E. faecalis to produce sufficinet DNA for library preparation using the combined enzyme DNA extraction protocol.
		Output quantity of DNA extraction (ng/μl)
E. faecalis isolate ID	Input quantity (μl)	Operator 1	Operator 2	Operator 3
EC0013	1	3.8	9.5	15
EC0157		1.4	6.8	8.1
EC0219		1.8	9.4	7.1
EC0463		3.4	2.8	4.7
ATCC700802		2.6	3.5	4.7
EC0013	2	6.1	40.5	45.5
EC0157		11	11.8	15.4
EC0219		4.9	14.6	9.6
EC0463		5.7	25.3	49.4
ATCC700802		3.6	5.9	23.7
EC0013	3	13.4	41.4	44.5
EC0157		16.3	25.7	22
EC0219		14.4	25.9	30.6
EC0463		8.5	45.3	56
ATCC700802		7	57	55
EC0013	4	28.1	36.9	33.4
EC0157		25.2	58	32.7
EC0219		26.7	35	47.5
EC0463		26.7	58	25.4
ATCC700802		21.1	12.9	57
S. aureus control MPROS0386	1	11.8	13.8	55
E. coli control NCTC12241	1	16	19	42.5
Water control	n/a	<0.01	<0.01	<0.01
Red highlights indicate that insufficient DNA was obtained (<3.3ng/μl).

## Sheet: Supplementary Table 9
Supplementary Table 9: Table showing a SNP comparison between the original sequences and those generated during this study.
Test panel	Species	Sample name	Accession number of original sequence	SNPs different between the original sequence and the sequence from this study	Mapping reference
Test panel 3	A. baumanii	ATCC 17978	ERS341395	1	NC_009085.1
	C. jejuni	NCTC 11168	ERS341396	0	NC_002163.1
	C. difficile	ATCC BAA-1382	ERS341397	0	NC_009089.1
	E. cloacae	ATCC 13047	ERS341398	0	NC_014121.1
	E. coli	ATCC 700926	ERS341400	0	NC_000913
	E. faecalis	ATCC 700802	ERS341399	0	NC_004668.1
	H. influenzae	ATCC 51907	ERS341401	0	NC_000907.1
	K. pneumoniae	ATCC 700721	ERS341402	0	NC_009648.1
	L. pneumophila	NCTC 11192	ERS341404	0	NC_002942
	N. meningitidis	ATCC-BAA335	ERS341405	0	NC_003112.2
	P. aeruginosa	ATCC 47085	ERS341406	0	NC_002516.2
	S. enterica	NCTC 13349	ERS341407	0	NC_011294.1
	S. sonnei	53G	ERS341409	1	NC_016882.1
	S. aureus	HO50960412	ERS341410	0	NC_017763
	S. agalactiae	BAA611	ERS341411	0	NC_004116.1
	S. pneumoniae	ATCC BAA334	ERS341412	0	NC_003028.3
	S. pyogenes	ATCC 700294	ERS341413	0	NC_002737.1
Test panel 4	E. cloacae	EC1a	ERS184249	1	EC1a
		EC2a	ERS184250	1
		EC3a	ERS184252	1
	S. aureus	SASCBU17	ERR72246	0	HE681097
		SASCBU18	ERR72247	0
		SASCBU25	ERR108054	0
		SASCBU35	ERR131801	0
	E. faecium	EF2b	ERS184264	4	CP003583
		EF3a	ERS184260	1
		EF4a	ERS184265	0

[truncated: 1 more sheets: Supplementary Table 10]
